# Supplementary material for: Fly Ash from Lignite Combustion as a Filler for Rubber Mixes. Part I: Physical Valorization of Fly Ash
Source: Materials (Basel). 2022 Jul 13;15(14):4869. doi: 10.3390/ma15144869 (PMC9324915; doi:10.3390/ma15144869)
Supplement: Supplementary file 1 [file materials-15-04869-s001.zip]

Archive with 1 entries (1 files):
- materials-1757626-supplementary.pdf
